# Supplementary material for: Functional neuroanatomy of musical object processing in Alzheimer’s disease and frontotemporal dementia
Source: Brain Commun. 2026 May 5;8(3):fcag161. doi: 10.1093/braincomms/fcag161 (PMC13178109; doi:10.1093/braincomms/fcag161)
Supplement: fcag161_Supplementary_Data [file fcag161_supplementary_data.zip]

Archive with 185 entries (177 files):
- Core_SupplementaryMaterial_Stimuli/
- Core_SupplementaryMaterial_Stimuli/Core_SupplementaryMaterial_Stimuli/
- Core_SupplementaryMaterial_Stimuli/Core_SupplementaryMaterial_Stimuli/.DS_Store
- Core_SupplementaryMaterial_Stimuli/Core_SupplementaryMaterial_Stimuli/1. FM/
- Core_SupplementaryMaterial_Stimuli/Core_SupplementaryMaterial_Stimuli/1. FM/.DS_Store
- Core_SupplementaryMaterial_Stimuli/Core_SupplementaryMaterial_Stimuli/1. FM/.mscbackup/
- Core_SupplementaryMaterial_Stimuli/Core_SupplementaryMaterial_Stimuli/1. FM/.mscbackup/.12DaysXmas.mscz~
- Core_SupplementaryMaterial_Stimuli/Core_SupplementaryMaterial_Stimuli/1. FM/12DaysXmas_FM_SynthB_rms.mp3
- Core_SupplementaryMaterial_Stimuli/Core_SupplementaryMaterial_Stimuli/1. FM/BachTandF_FM_SynthA_rms.mp3
- Core_SupplementaryMaterial_Stimuli/Core_SupplementaryMaterial_Stimuli/1. FM/Beethoven5th_FM_Harp_rms.mp3
- Core_SupplementaryMaterial_Stimuli/Core_SupplementaryMaterial_Stimuli/1. FM/BlueDanube_FM_SynthB_rms.mp3
- Core_SupplementaryMaterial_Stimuli/Core_SupplementaryMaterial_Stimuli/1. FM/BrahmsLullaby_FM_SynthA_rms.mp3
- Core_SupplementaryMaterial_Stimuli/Core_SupplementaryMaterial_Stimuli/1. FM/CarmenHabanera_FM_Harp_rms.mp3
- Core_SupplementaryMaterial_Stimuli/Core_SupplementaryMaterial_Stimuli/1. FM/DoReMi_FM_Harp_rms.mp3
- Core_SupplementaryMaterial_Stimuli/Core_SupplementaryMaterial_Stimuli/1. FM/DvorakNewWorldLargo_FM_Piano_rms.mp3
- Core_SupplementaryMaterial_Stimuli/Core_SupplementaryMaterial_Stimuli/1. FM/FurElise_FM_SynthB_rms.mp3
- Core_SupplementaryMaterial_Stimuli/Core_SupplementaryMaterial_Stimuli/1. FM/GriegMountainKing_FM_Piano_rms.mp3
- Core_SupplementaryMaterial_Stimuli/Core_SupplementaryMaterial_Stimuli/1. FM/HandelHallelujah_FM_SynthA_rms.mp3
- Core_SupplementaryMaterial_Stimuli/Core_SupplementaryMaterial_Stimuli/1. FM/HappyBirthday_FM_Piano_rms.mp3
- Core_SupplementaryMaterial_Stimuli/Core_SupplementaryMaterial_Stimuli/1. FM/HarkTheHerald_FM_Piano_rms.mp3
- Core_SupplementaryMaterial_Stimuli/Core_SupplementaryMaterial_Stimuli/1. FM/HolstJupiter_FM_SynthB_rms.mp3
- Core_SupplementaryMaterial_Stimuli/Core_SupplementaryMaterial_Stimuli/1. FM/JingleBells_FM_Harp_rms.mp3
- Core_SupplementaryMaterial_Stimuli/Core_SupplementaryMaterial_Stimuli/1. FM/JollyGoodFellow_FM_SynthA_rms.mp3
- Core_SupplementaryMaterial_Stimuli/Core_SupplementaryMaterial_Stimuli/1. FM/LondonBridge_FM_SynthA_rms.mp3
- Core_SupplementaryMaterial_Stimuli/Core_SupplementaryMaterial_Stimuli/1. FM/Memory_FM_SynthB_rms.mp3
- Core_SupplementaryMaterial_Stimuli/Core_SupplementaryMaterial_Stimuli/1. FM/MozartENK_FM_SynthA_rms.mp3
- Core_SupplementaryMaterial_Stimuli/Core_SupplementaryMaterial_Stimuli/1. FM/OdeToJoy_FM_SynthB_rms.mp3
- Core_SupplementaryMaterial_Stimuli/Core_SupplementaryMaterial_Stimuli/1. FM/RavelBolero_FM_Harp_rms.mp3
- Core_SupplementaryMaterial_Stimuli/Core_SupplementaryMaterial_Stimuli/1. FM/RowYourBoat_FM_Piano_rms.mp3
- Core_SupplementaryMaterial_Stimuli/Core_SupplementaryMaterial_Stimuli/1. FM/Rudolph_FM_SynthA_rms.mp3
- Core_SupplementaryMaterial_Stimuli/Core_SupplementaryMaterial_Stimuli/1. FM/Saints_FM_Harp_rms.mp3
- Core_SupplementaryMaterial_Stimuli/Core_SupplementaryMaterial_Stimuli/1. FM/SingingInTheRain_FM_Piano_rms.mp3
- Core_SupplementaryMaterial_Stimuli/Core_SupplementaryMaterial_Stimuli/1. FM/SoundOfSilence_FM_Piano_rms.mp3
- Core_SupplementaryMaterial_Stimuli/Core_SupplementaryMaterial_Stimuli/1. FM/SugarPlumFairy_FM_Piano_rms.mp3
- Core_SupplementaryMaterial_Stimuli/Core_SupplementaryMaterial_Stimuli/1. FM/Sunshine_FM_SynthB_rms.mp3
- Core_SupplementaryMaterial_Stimuli/Core_SupplementaryMaterial_Stimuli/1. FM/SwanLake_FM_SynthA_rms.mp3
- Core_SupplementaryMaterial_Stimuli/Core_SupplementaryMaterial_Stimuli/1. FM/TwinkleTwinkle_FM_SynthB_rms.mp3
- Core_SupplementaryMaterial_Stimuli/Core_SupplementaryMaterial_Stimuli/1. FM/WagnerValkyries_FM_Harp_rms.mp3
- Core_SupplementaryMaterial_Stimuli/Core_SupplementaryMaterial_Stimuli/1. FM/WeddingMarch_FM_Harp_rms.mp3
- Core_SupplementaryMaterial_Stimuli/Core_SupplementaryMaterial_Stimuli/1. FM/WinterWonderland_FM_Harp_rms.mp3
- Core_SupplementaryMaterial_Stimuli/Core_SupplementaryMaterial_Stimuli/1. FM/Yesterday_FM_SynthA_rms.mp3
- Core_SupplementaryMaterial_Stimuli/Core_SupplementaryMaterial_Stimuli/2. UM/
- Core_SupplementaryMaterial_Stimuli/Core_SupplementaryMaterial_Stimuli/2. UM/.DS_Store
- Core_SupplementaryMaterial_Stimuli/Core_SupplementaryMaterial_Stimuli/2. UM/12DaysXmas_UM_Harp_rms.mp3
- Core_SupplementaryMaterial_Stimuli/Core_SupplementaryMaterial_Stimuli/2. UM/BachTandF_UM_Piano_rms.mp3
- Core_SupplementaryMaterial_Stimuli/Core_SupplementaryMaterial_Stimuli/2. UM/Beethoven5th_UM_SynthB_rms.mp3
- Core_SupplementaryMaterial_Stimuli/Core_SupplementaryMaterial_Stimuli/2. UM/BlueDanube_UM_Harp_rms.mp3
- Core_SupplementaryMaterial_Stimuli/Core_SupplementaryMaterial_Stimuli/2. UM/BrahmsLullaby_UM_Piano_rms.mp3
- Core_SupplementaryMaterial_Stimuli/Core_SupplementaryMaterial_Stimuli/2. UM/CarmenHabanera_UM_SynthB_rms.mp3
- Core_SupplementaryMaterial_Stimuli/Core_SupplementaryMaterial_Stimuli/2. UM/DoReMi_UM_SynthB_rms.mp3
- Core_SupplementaryMaterial_Stimuli/Core_SupplementaryMaterial_Stimuli/2. UM/DvorakNewWorldLargo_UM_SynthA_rms.mp3
- Core_SupplementaryMaterial_Stimuli/Core_SupplementaryMaterial_Stimuli/2. UM/FurElise_UM_Harp_rms.mp3
- Core_SupplementaryMaterial_Stimuli/Core_SupplementaryMaterial_Stimuli/2. UM/GriegMountainKing_UM_SynthA_rms.mp3
- Core_SupplementaryMaterial_Stimuli/Core_SupplementaryMaterial_Stimuli/2. UM/HandelHallelujah_UM_Piano_rms.mp3
- Core_SupplementaryMaterial_Stimuli/Core_SupplementaryMaterial_Stimuli/2. UM/HappyBirthday_UM_SynthA_rms.mp3
- Core_SupplementaryMaterial_Stimuli/Core_SupplementaryMaterial_Stimuli/2. UM/HarkTheHerald_UM_SynthA_rms.mp3
- Core_SupplementaryMaterial_Stimuli/Core_SupplementaryMaterial_Stimuli/2. UM/HolstJupiter_UM_Harp_rms.mp3
- Core_SupplementaryMaterial_Stimuli/Core_SupplementaryMaterial_Stimuli/2. UM/JingleBells_UM_SynthB_rms.mp3
- Core_SupplementaryMaterial_Stimuli/Core_SupplementaryMaterial_Stimuli/2. UM/JollyGoodFellow_UM_Piano_rms.mp3
- Core_SupplementaryMaterial_Stimuli/Core_SupplementaryMaterial_Stimuli/2. UM/LondonBridge_UM_Piano_rms.mp3
- Core_SupplementaryMaterial_Stimuli/Core_SupplementaryMaterial_Stimuli/2. UM/Memory_UM_Harp_rms.mp3
- Core_SupplementaryMaterial_Stimuli/Core_SupplementaryMaterial_Stimuli/2. UM/MozartENK_UM_Piano_rms.mp3
- Core_SupplementaryMaterial_Stimuli/Core_SupplementaryMaterial_Stimuli/2. UM/OdeToJoy_UM_Harp_rms.mp3
- Core_SupplementaryMaterial_Stimuli/Core_SupplementaryMaterial_Stimuli/2. UM/RavelBolero_UM_SynthB_rms.mp3
- Core_SupplementaryMaterial_Stimuli/Core_SupplementaryMaterial_Stimuli/2. UM/RowYourBoat_UM_SynthA_rms.mp3
- Core_SupplementaryMaterial_Stimuli/Core_SupplementaryMaterial_Stimuli/2. UM/Rudolph_UM_Piano_rms.mp3
- Core_SupplementaryMaterial_Stimuli/Core_SupplementaryMaterial_Stimuli/2. UM/Saints_UM_SynthB_rms.mp3
- Core_SupplementaryMaterial_Stimuli/Core_SupplementaryMaterial_Stimuli/2. UM/SingingInTheRain_UM_SynthA_rms.mp3
- Core_SupplementaryMaterial_Stimuli/Core_SupplementaryMaterial_Stimuli/2. UM/SoundOfSilence_UM_SynthA_rms.mp3
- Core_SupplementaryMaterial_Stimuli/Core_SupplementaryMaterial_Stimuli/2. UM/SugarPlumFairy_UM_SynthA_rms.mp3
- Core_SupplementaryMaterial_Stimuli/Core_SupplementaryMaterial_Stimuli/2. UM/Sunshine_UM_Harp_rms.mp3
- Core_SupplementaryMaterial_Stimuli/Core_SupplementaryMaterial_Stimuli/2. UM/SwanLake_UM_Piano_rms.mp3
- Core_SupplementaryMaterial_Stimuli/Core_SupplementaryMaterial_Stimuli/2. UM/TwinkleTwinkle_UM_Harp_rms.mp3
- Core_SupplementaryMaterial_Stimuli/Core_SupplementaryMaterial_Stimuli/2. UM/WagnerValkyries_UM_SynthB_rms.mp3
- Core_SupplementaryMaterial_Stimuli/Core_SupplementaryMaterial_Stimuli/2. UM/WeddingMarch_UM_SynthB_rms.mp3
- Core_SupplementaryMaterial_Stimuli/Core_SupplementaryMaterial_Stimuli/2. UM/WinterWonderland_UM_SynthB_rms.mp3
- Core_SupplementaryMaterial_Stimuli/Core_SupplementaryMaterial_Stimuli/2. UM/Yesterday_UM_Piano_rms.mp3
- Core_SupplementaryMaterial_Stimuli/Core_SupplementaryMaterial_Stimuli/3. FMTC/
- Core_SupplementaryMaterial_Stimuli/Core_SupplementaryMaterial_Stimuli/3. FMTC/.DS_Store
- Core_SupplementaryMaterial_Stimuli/Core_SupplementaryMaterial_Stimuli/3. FMTC/12DaysXmas_FMTC_BABA_rms.mp3
- Core_SupplementaryMaterial_Stimuli/Core_SupplementaryMaterial_Stimuli/3. FMTC/BachTandF_FMTC_ABAB_rms.mp3
- Core_SupplementaryMaterial_Stimuli/Core_SupplementaryMaterial_Stimuli/3. FMTC/Beethoven5th_FMTC_HPHP_rms.mp3
- Core_SupplementaryMaterial_Stimuli/Core_SupplementaryMaterial_Stimuli/3. FMTC/BlueDanube_FMTC_BABA_rms.mp3
- Core_SupplementaryMaterial_Stimuli/Core_SupplementaryMaterial_Stimuli/3. FMTC/BrahmsLullaby_FMTC_ABAB_rms.mp3
- Core_SupplementaryMaterial_Stimuli/Core_SupplementaryMaterial_Stimuli/3. FMTC/CarmenHabanera_FMTC_HPHP_rms.mp3
- Core_SupplementaryMaterial_Stimuli/Core_SupplementaryMaterial_Stimuli/3. FMTC/DoReMi_FMTC_HPHP_rms.mp3
- Core_SupplementaryMaterial_Stimuli/Core_SupplementaryMaterial_Stimuli/3. FMTC/DvorakNewWorldLargo_FMTC_PHPH_rms.mp3
- Core_SupplementaryMaterial_Stimuli/Core_SupplementaryMaterial_Stimuli/3. FMTC/FurElise_FMTC_BABA_rms.mp3
- Core_SupplementaryMaterial_Stimuli/Core_SupplementaryMaterial_Stimuli/3. FMTC/GriegMountainKing_FMTC_PHPH_rms.mp3
- Core_SupplementaryMaterial_Stimuli/Core_SupplementaryMaterial_Stimuli/3. FMTC/HandelHallelujah_FMTC_ABAB_rms.mp3
- Core_SupplementaryMaterial_Stimuli/Core_SupplementaryMaterial_Stimuli/3. FMTC/HappyBirthday_FMTC_PHPH_rms.mp3
- Core_SupplementaryMaterial_Stimuli/Core_SupplementaryMaterial_Stimuli/3. FMTC/HarkTheHerald_FMTC_PHPH_rms.mp3
- Core_SupplementaryMaterial_Stimuli/Core_SupplementaryMaterial_Stimuli/3. FMTC/HolstJupiter_FMTC_BABA_rms.mp3
- Core_SupplementaryMaterial_Stimuli/Core_SupplementaryMaterial_Stimuli/3. FMTC/JingleBells_FMTC_HPHP_rms.mp3
- Core_SupplementaryMaterial_Stimuli/Core_SupplementaryMaterial_Stimuli/3. FMTC/JollyGoodFellow_FMTC_ABAB_rms.mp3
- Core_SupplementaryMaterial_Stimuli/Core_SupplementaryMaterial_Stimuli/3. FMTC/LondonBridge_FMTC_ABAB_rms.mp3
- Core_SupplementaryMaterial_Stimuli/Core_SupplementaryMaterial_Stimuli/3. FMTC/Memory_FMTC_BABA_rms.mp3
- Core_SupplementaryMaterial_Stimuli/Core_SupplementaryMaterial_Stimuli/3. FMTC/MozartENK_FMTC_ABAB_rms.mp3
- Core_SupplementaryMaterial_Stimuli/Core_SupplementaryMaterial_Stimuli/3. FMTC/OdeToJoy_FMTC_BABA_rms.mp3
- Core_SupplementaryMaterial_Stimuli/Core_SupplementaryMaterial_Stimuli/3. FMTC/RavelBolero_FMTC_HPHP_rms.mp3
- Core_SupplementaryMaterial_Stimuli/Core_SupplementaryMaterial_Stimuli/3. FMTC/RowYourBoat_FMTC_PHPH_rms.mp3
- Core_SupplementaryMaterial_Stimuli/Core_SupplementaryMaterial_Stimuli/3. FMTC/Rudolph_FMTC_ABAB_rms.mp3
- Core_SupplementaryMaterial_Stimuli/Core_SupplementaryMaterial_Stimuli/3. FMTC/Saints_FMTC_HPHP_rms.mp3
- Core_SupplementaryMaterial_Stimuli/Core_SupplementaryMaterial_Stimuli/3. FMTC/SingingInTheRain_FMTC_PHPH_rms.mp3
- Core_SupplementaryMaterial_Stimuli/Core_SupplementaryMaterial_Stimuli/3. FMTC/SoundOfSilence_FMTC_PHPH_rms.mp3
- Core_SupplementaryMaterial_Stimuli/Core_SupplementaryMaterial_Stimuli/3. FMTC/SugarPlumFairy_FMTC_PHPH_rms.mp3
- Core_SupplementaryMaterial_Stimuli/Core_SupplementaryMaterial_Stimuli/3. FMTC/Sunshine_FMTC_BABA_rms.mp3
- Core_SupplementaryMaterial_Stimuli/Core_SupplementaryMaterial_Stimuli/3. FMTC/SwanLake_FMTC_ABAB_rms.mp3
- Core_SupplementaryMaterial_Stimuli/Core_SupplementaryMaterial_Stimuli/3. FMTC/TwinkleTwinkle_FMTC_BABA_rms.mp3
- Core_SupplementaryMaterial_Stimuli/Core_SupplementaryMaterial_Stimuli/3. FMTC/WagnerValkyries_FMTC_HPHP_rms.mp3
- Core_SupplementaryMaterial_Stimuli/Core_SupplementaryMaterial_Stimuli/3. FMTC/WeddingMarch_FMTC_HPHP_rms.mp3
- Core_SupplementaryMaterial_Stimuli/Core_SupplementaryMaterial_Stimuli/3. FMTC/WinterWonderland_FMTC_HPHP_rms.mp3
- Core_SupplementaryMaterial_Stimuli/Core_SupplementaryMaterial_Stimuli/3. FMTC/Yesterday_FMTC_ABAB_rms.mp3
- Core_SupplementaryMaterial_Stimuli/Core_SupplementaryMaterial_Stimuli/4. UMTC/
- Core_SupplementaryMaterial_Stimuli/Core_SupplementaryMaterial_Stimuli/4. UMTC/.DS_Store
- Core_SupplementaryMaterial_Stimuli/Core_SupplementaryMaterial_Stimuli/4. UMTC/12DaysXmas_UMTC_HPHP_rms.mp3
- Core_SupplementaryMaterial_Stimuli/Core_SupplementaryMaterial_Stimuli/4. UMTC/BachTandF_UMTC_PHPH_rms.mp3
- Core_SupplementaryMaterial_Stimuli/Core_SupplementaryMaterial_Stimuli/4. UMTC/Beethoven5th_UMTC_BABA_rms.mp3
- Core_SupplementaryMaterial_Stimuli/Core_SupplementaryMaterial_Stimuli/4. UMTC/BlueDanube_UMTC_HPHP_rms.mp3
- Core_SupplementaryMaterial_Stimuli/Core_SupplementaryMaterial_Stimuli/4. UMTC/BrahmsLullaby_UMTC_PHPH_rms.mp3
- Core_SupplementaryMaterial_Stimuli/Core_SupplementaryMaterial_Stimuli/4. UMTC/CarmenHabanera_UMTC_BABA_rms.mp3
- Core_SupplementaryMaterial_Stimuli/Core_SupplementaryMaterial_Stimuli/4. UMTC/DoReMi_UMTC_BABA_rms.mp3
- Core_SupplementaryMaterial_Stimuli/Core_SupplementaryMaterial_Stimuli/4. UMTC/DvorakNewWorldLargo_UMTC_ABAB_rms.mp3
- Core_SupplementaryMaterial_Stimuli/Core_SupplementaryMaterial_Stimuli/4. UMTC/FurElise_UMTC_HPHP_rms.mp3
- Core_SupplementaryMaterial_Stimuli/Core_SupplementaryMaterial_Stimuli/4. UMTC/GriegMountainKing_UMTC_ABAB_rms.mp3
- Core_SupplementaryMaterial_Stimuli/Core_SupplementaryMaterial_Stimuli/4. UMTC/HandelHallelujah_UMTC_PHPH_rms.mp3
- Core_SupplementaryMaterial_Stimuli/Core_SupplementaryMaterial_Stimuli/4. UMTC/HappyBirthday_UMTC_ABAB_rms.mp3
- Core_SupplementaryMaterial_Stimuli/Core_SupplementaryMaterial_Stimuli/4. UMTC/HarkTheHerald_UMTC_ABAB_rms.mp3
- Core_SupplementaryMaterial_Stimuli/Core_SupplementaryMaterial_Stimuli/4. UMTC/HolstJupiter_UMTC_HPHP_rms.mp3
- Core_SupplementaryMaterial_Stimuli/Core_SupplementaryMaterial_Stimuli/4. UMTC/JingleBells_UMTC_BABA_rms.mp3
- Core_SupplementaryMaterial_Stimuli/Core_SupplementaryMaterial_Stimuli/4. UMTC/JollyGoodFellow_UMTC_PHPH_rms.mp3
- Core_SupplementaryMaterial_Stimuli/Core_SupplementaryMaterial_Stimuli/4. UMTC/LondonBridge_UMTC_PHPH_rms.mp3
- Core_SupplementaryMaterial_Stimuli/Core_SupplementaryMaterial_Stimuli/4. UMTC/Memory_UMTC_HPHP_rms.mp3
- Core_SupplementaryMaterial_Stimuli/Core_SupplementaryMaterial_Stimuli/4. UMTC/MozartENK_UMTC_PHPH_rms.mp3
- Core_SupplementaryMaterial_Stimuli/Core_SupplementaryMaterial_Stimuli/4. UMTC/OdeToJoy_UMTC_HPHP_rms.mp3
- Core_SupplementaryMaterial_Stimuli/Core_SupplementaryMaterial_Stimuli/4. UMTC/RavelBolero_UMTC_BABA_rms.mp3
- Core_SupplementaryMaterial_Stimuli/Core_SupplementaryMaterial_Stimuli/4. UMTC/RowYourBoat_UMTC_ABAB_rms.mp3
- Core_SupplementaryMaterial_Stimuli/Core_SupplementaryMaterial_Stimuli/4. UMTC/Rudolph_UMTC_PHPH_rms.mp3
- Core_SupplementaryMaterial_Stimuli/Core_SupplementaryMaterial_Stimuli/4. UMTC/Saints_UMTC_BABA_rms.mp3
- Core_SupplementaryMaterial_Stimuli/Core_SupplementaryMaterial_Stimuli/4. UMTC/SingingInTheRain_UMTC_ABAB_rms.mp3
- Core_SupplementaryMaterial_Stimuli/Core_SupplementaryMaterial_Stimuli/4. UMTC/SoundOfSilence_UMTC_ABAB_rms.mp3
- Core_SupplementaryMaterial_Stimuli/Core_SupplementaryMaterial_Stimuli/4. UMTC/SugarPlumFairy_UMTC_ABAB_rms.mp3
- Core_SupplementaryMaterial_Stimuli/Core_SupplementaryMaterial_Stimuli/4. UMTC/Sunshine_UMTC_HPHP_rms.mp3
- Core_SupplementaryMaterial_Stimuli/Core_SupplementaryMaterial_Stimuli/4. UMTC/SwanLake_UMTC_PHPH_rms.mp3
- Core_SupplementaryMaterial_Stimuli/Core_SupplementaryMaterial_Stimuli/4. UMTC/TwinkleTwinkle_UMTC_HPHP_rms.mp3
- Core_SupplementaryMaterial_Stimuli/Core_SupplementaryMaterial_Stimuli/4. UMTC/WagnerValkyries_UMTC_BABA_rms.mp3
- Core_SupplementaryMaterial_Stimuli/Core_SupplementaryMaterial_Stimuli/4. UMTC/WeddingMarch_UMTC_BABA_rms.mp3
- Core_SupplementaryMaterial_Stimuli/Core_SupplementaryMaterial_Stimuli/4. UMTC/WinterWonderland_UMTC_BABA_rms.mp3
- Core_SupplementaryMaterial_Stimuli/Core_SupplementaryMaterial_Stimuli/4. UMTC/Yesterday_UMTC_PHPH_rms.mp3
- Core_SupplementaryMaterial_Stimuli/Core_SupplementaryMaterial_Stimuli/5. DM/
- Core_SupplementaryMaterial_Stimuli/Core_SupplementaryMaterial_Stimuli/5. DM/.DS_Store
- Core_SupplementaryMaterial_Stimuli/Core_SupplementaryMaterial_Stimuli/5. DM/12DaysXmas_DM_Harp_rms.mp3
- Core_SupplementaryMaterial_Stimuli/Core_SupplementaryMaterial_Stimuli/5. DM/BachTandF_DM_Piano_rms.mp3
- Core_SupplementaryMaterial_Stimuli/Core_SupplementaryMaterial_Stimuli/5. DM/Beethoven5th_DM_SynthB_rms.mp3
- Core_SupplementaryMaterial_Stimuli/Core_SupplementaryMaterial_Stimuli/5. DM/BlueDanube_DM_Harp_rms.mp3
- Core_SupplementaryMaterial_Stimuli/Core_SupplementaryMaterial_Stimuli/5. DM/BrahmsLullaby_DM_Piano_rms.mp3
- Core_SupplementaryMaterial_Stimuli/Core_SupplementaryMaterial_Stimuli/5. DM/CarmenHabanera_DM_SynthB_rms.mp3
- Core_SupplementaryMaterial_Stimuli/Core_SupplementaryMaterial_Stimuli/5. DM/DoReMi_DM_SynthB_rms.mp3
- Core_SupplementaryMaterial_Stimuli/Core_SupplementaryMaterial_Stimuli/5. DM/DvorakNewWorldLargo_DM_SynthA_rms.mp3
- Core_SupplementaryMaterial_Stimuli/Core_SupplementaryMaterial_Stimuli/5. DM/FurElise_DM_Harp_rms.mp3
- Core_SupplementaryMaterial_Stimuli/Core_SupplementaryMaterial_Stimuli/5. DM/GriegMountainKing_DM_SynthA_rms.mp3
- Core_SupplementaryMaterial_Stimuli/Core_SupplementaryMaterial_Stimuli/5. DM/HandelHallelujah_DM_Piano_rms.mp3
- Core_SupplementaryMaterial_Stimuli/Core_SupplementaryMaterial_Stimuli/5. DM/HappyBirthday_DM_SynthA_rms.mp3
- Core_SupplementaryMaterial_Stimuli/Core_SupplementaryMaterial_Stimuli/5. DM/HarkTheHerald_DM_SynthA_rms.mp3
- Core_SupplementaryMaterial_Stimuli/Core_SupplementaryMaterial_Stimuli/5. DM/HolstJupiter_DM_Harp_rms.mp3
- Core_SupplementaryMaterial_Stimuli/Core_SupplementaryMaterial_Stimuli/5. DM/JollyGoodFellow_DM_Piano_rms.mp3
- Core_SupplementaryMaterial_Stimuli/Core_SupplementaryMaterial_Stimuli/5. DM/LondonBridge_DM_Piano_rms.mp3
- Core_SupplementaryMaterial_Stimuli/Core_SupplementaryMaterial_Stimuli/5. DM/Memory_DM_Harp_rms.mp3
- Core_SupplementaryMaterial_Stimuli/Core_SupplementaryMaterial_Stimuli/5. DM/MozartENK_DM_Piano_rms.mp3
- Core_SupplementaryMaterial_Stimuli/Core_SupplementaryMaterial_Stimuli/5. DM/OdeToJoy_DM_Harp_rms.mp3
- Core_SupplementaryMaterial_Stimuli/Core_SupplementaryMaterial_Stimuli/5. DM/RavelBolero_DM_SynthB_rms.mp3
- Core_SupplementaryMaterial_Stimuli/Core_SupplementaryMaterial_Stimuli/5. DM/RowYourBoat_DM_SynthA_rms.mp3
- Core_SupplementaryMaterial_Stimuli/Core_SupplementaryMaterial_Stimuli/5. DM/Rudolph_DM_Piano_rms.mp3
- Core_SupplementaryMaterial_Stimuli/Core_SupplementaryMaterial_Stimuli/5. DM/Saints_DM_SynthB_rms.mp3
- Core_SupplementaryMaterial_Stimuli/Core_SupplementaryMaterial_Stimuli/5. DM/SingingInTheRain_DM_SynthA_rms.mp3
- Core_SupplementaryMaterial_Stimuli/Core_SupplementaryMaterial_Stimuli/5. DM/SoundOfSilence_DM_SynthA_rms.mp3
- Core_SupplementaryMaterial_Stimuli/Core_SupplementaryMaterial_Stimuli/5. DM/SugarPlumFairy_DM_SynthA_rms.mp3
- Core_SupplementaryMaterial_Stimuli/Core_SupplementaryMaterial_Stimuli/5. DM/Sunshine_DM_Harp_rms.mp3
- Core_SupplementaryMaterial_Stimuli/Core_SupplementaryMaterial_Stimuli/5. DM/SwanLake_DM_Piano_rms.mp3
- Core_SupplementaryMaterial_Stimuli/Core_SupplementaryMaterial_Stimuli/5. DM/TwinkleTwinkle_DM_Harp_rms.mp3
- Core_SupplementaryMaterial_Stimuli/Core_SupplementaryMaterial_Stimuli/5. DM/WagnerValkyries_DM_SynthB_rms.mp3
- Core_SupplementaryMaterial_Stimuli/Core_SupplementaryMaterial_Stimuli/5. DM/WeddingMarch_DM_SynthB_rms.mp3
- Core_SupplementaryMaterial_Stimuli/Core_SupplementaryMaterial_Stimuli/5. DM/WinterWonderland_DM_SynthB_rms.mp3
- Core_SupplementaryMaterial_Stimuli/Core_SupplementaryMaterial_Stimuli/5. DM/Yesterday_DM_Piano_rms.mp3
- Core_Supplementary_material.docx
